# Supplementary material for: Impact of the COVID-19 Pandemic on the Epidemiology of Bloodstream Infections in Hospitalized Patients—Experience from a 4th Military Clinical Hospital in Poland
Source: J Clin Med. 2023 Sep 13;12(18):5942. doi: 10.3390/jcm12185942 (PMC10531964; doi:10.3390/jcm12185942)
Supplement: Supplementary file 1 [file jcm-12-05942-s001.zip]

Archive with 1 entries (1 files):
- jcm-2566596-supplementary.pdf
